# Supplementary material for: Association between frailty and meaning in life of older adults in nursing home: the mediating effect of psychological resilience
Source: Front Psychol. 2024 Jun 17;15:1365817. doi: 10.3389/fpsyg.2024.1365817 (PMC11216323; doi:10.3389/fpsyg.2024.1365817)
Supplement: Supplementary file 1 [file Table_1.XLSX]

## Sheet: Sheet1
序号	性别	年龄	受教育程度	婚姻状况	子女数量	居住方式	家庭人均月收入	饮酒	吸烟	饮食	锻炼	睡眠	慢性病数量	自觉健康情况	自觉成功老化	1. 您觉得自己身体健康吗?	2. 您的体重是否下降了很多（最近6个月下降达6kg以上，或最近一个月下降达3kg以上，排除可以减轻体重）	3. 是否由于行走困难影响您的日常生活	4.是否由于保持平衡困难影响您的日常生活	5.是否由于听力1影响您的日常生活?	6.是否由于视力不3影响您的日常生活?	7. 是否由于手没劲影响您的日常生活?	8. 是否由于身体疲乏影响您的日常生活?	9. 您记忆力有没有问题?	10. 您最近一个月有没有感到情绪低落?	11. 您最近一个月有没有感到紧张或焦虑?	12. 您能4地处理遇到的问题吗?	13. 您是否独居?	14.您是不是希望有人陪伴在您身边?	15. 您是否从别人那里得到足够的帮助?	躯体衰弱	心理衰弱	社会衰弱	衰弱	1. 我能适应变化	2. 我有亲密、安全的关系	3. 2，命运或上帝能帮忙	4. 无论发生什么我都能应付	5.过去的成功让我有信心面对挑战	6. 我能看到事情幽默的一面	7. 应对压力使我感到有力量	8. 经历艰难或疾病后，我往往会很快恢复	9. 事情发生总是有原因的	10. 无论结果怎么样，我都会尽自己最大的努力	11. 我能实现自己的目标	12. 当事情看起来没什么希望时，我不会轻易放弃	13. 我知道去哪里寻求帮助	14. 在压力下，我能够集中注意力并清晰思考	15. 我喜欢在解决问题时起带头作用
1	2	62	2	3	2	4	2	1	2	1	2	2	2	4	3	0	0	0	0	0	0	0	0	0	0	0	0	0	0	0	0	0	0	0	3	1	1	4	4	1	3	3	3	3	3	1	3	2	3
2	2	65	2	1	3	3	2	1	1	1	2	2	2	2	3	1	1	1	1	0	0	0	0	1	0	0	1	0	1	0	4	2	1	7	3	3	0	3	3	3	2	3	3	3	3	3	3	2	1
3	2	60	2	1	2	2	1	1	1	1	2	1	3	2	2	1	0	0	0	0	0	0	0	0	1	0	1	0	0	1	1	2	1	4	2	1	1	2	1	4	1	1	1	1	1	1	1	1	1
4	1	63	1	3	1	4	2	3	2	2	1	2	2	2	1	1	0	0	0	0	0	1	0	1	0	0	0	0	1	0	2	1	1	4	3	2	2	1	2	1	2	2	2	1	2	2	3	2	3
5	1	67	1	1	2	1	3	1	1	1	3	1	2	4	1	1	1	0	0	0	0	0	0	1	0	0	0	0	1	0	2	1	1	4	4	3	1	2	1	2	3	2	1	2	3	1	3	1	3
6	2	66	2	1	2	1	1	2	1	1	1	1	1	2	1	0	1	1	1	1	1	1	0	0	0	0	0	0	0	0	6	0	0	6	4	4	4	4	4	4	4	4	4	4	4	4	4	4	4
7	2	62	3	1	0	1	3	2	1	1	1	3	1	1	1	1	1	0	0	0	0	0	0	0	1	0	0	0	0	0	2	1	0	3	3	3	3	3	4	3	4	3	3	3	4	4	4	3	3
8	1	80	3	1	2	1	3	3	2	1	3	3	3	2	2	0	0	0	0	0	0	0	1	1	0	0	0	0	0	0	1	1	0	2	3	3	1	3	3	3	2	2	3	2	2	3	3	3	2
9	1	73	3	1	2	1	1	1	1	1	2	2	1	2	2	0	0	1	1	0	0	0	0	0	0	0	0	0	1	0	2	0	1	3	3	3	0	1	3	3	1	3	3	4	4	4	3	3	4
10	1	61	2	1	1	1	2	3	2	2	1	1	2	3	2	0	1	1	1	0	0	0	0	0	0	0	0	0	0	1	3	0	1	4	2	2	1	2	2	1	1	1	2	3	2	2	3	2	2
11	2	66	3	1	1	1	3	1	1	1	3	1	2	5	1	0	0	0	0	0	0	0	0	1	0	0	1	0	0	0	0	2	0	2	4	3	4	3	4	3	4	3	4	3	4	3	3	3	3
12	1	78	2	1	3	1	1	1	1	3	2	1	3	2	3	1	0	0	0	0	0	0	0	0	1	0	0	0	0	0	1	1	0	2	2	1	1	1	1	1	1	1	1	1	1	1	1	1	1
13	1	75	4	1	3	3	3	2	2	1	3	1	2	3	1	0	0	0	0	0	0	0	0	1	0	0	0	0	1	0	0	1	1	2	3	3	4	3	3	4	3	4	3	4	3	3	4	3	3
14	2	64	3	1	1	1	2	1	1	1	3	2	5	3	3	1	1	1	1	1	1	1	1	1	1	1	1	1	1	1	8	4	3	15	4	4	0	2	1	4	1	1	4	4	1	1	3	1	1
15	1	72	4	1	2	1	2	2	1	1	2	2	2	2	2	0	0	1	1	1	1	1	1	0	1	1	1	0	0	0	6	3	0	9	2	2	0	3	1	3	1	2	2	4	3	2	2	2	2
16	2	62	3	1	1	4	3	1	1	1	3	2	3	2	3	1	0	0	0	0	0	0	0	0	1	1	0	0	0	0	1	2	0	3	4	3	3	3	3	3	3	3	3	2	4	3	4	3	3
17	2	68	1	1	2	1	2	1	1	1	2	2	1	2	2	0	0	0	0	0	0	0	0	1	0	0	1	0	1	0	0	2	1	3	3	2	0	3	4	4	2	3	2	4	4	4	3	3	4
18	1	66	2	1	2	1	2	1	1	1	3	1	1	5	4	0	0	0	0	0	0	0	0	0	0	0	0	0	1	0	0	0	1	1	3	3	0	3	3	3	3	3	3	3	3	3	2	3	3
19	2	64	1	1	1	1	3	1	1	1	3	3	1	2	2	1	1	0	0	0	0	0	1	0	1	0	0	0	0	0	3	1	0	4	3	3	1	3	3	4	4	3	3	3	3	4	3	4	4
20	2	81	1	1	3	1	1	2	1	1	2	2	1	3	3	0	0	0	0	0	0	0	0	0	0	0	0	0	1	0	0	0	1	1	3	3	2	3	3	3	3	3	3	3	3	3	3	3	3
21	2	65	1	2	2	4	2	1	2	2	2	2	1	1	2	1	0	0	0	1	1	0	0	0	0	0	0	0	1	0	3	0	1	4	3	2	3	2	3	2	3	2	3	2	3	3	3	2	3
22	1	62	2	1	2	1	2	2	1	2	3	2	1	2	1	0	1	0	0	0	0	0	1	0	1	1	0	0	0	0	2	2	0	4	4	3	3	3	4	3	4	3	4	3	3	3	3	3	3
23	1	67	2	1	2	1	1	3	2	2	3	1	1	1	3	0	1	1	1	1	0	0	1	1	1	1	0	1	0	0	5	3	1	9	1	3	3	3	4	4	4	4	4	2	3	4	3	4	3
24	2	75	5	1	2	1	3	1	1	1	3	2	2	3	2	1	0	0	0	0	0	0	0	1	1	0	1	0	0	0	1	3	0	4	4	3	3	3	3	2	3	2	3	3	3	2	3	3	2
25	2	71	2	1	3	1	2	1	1	1	2	2	2	4	3	0	0	0	0	1	1	0	0	1	1	1	1	0	0	1	2	4	1	7	1	3	1	1	3	3	3	3	2	2	2	2	3	3	3
26	1	70	5	1	1	4	3	1	1	1	2	1	3	4	2	1	1	0	0	0	1	0	0	0	1	0	0	1	0	1	3	1	2	6	3	4	3	4	3	3	3	4	3	4	4	3	4	4	3
27	2	66	5	1	1	3	3	2	1	2	2	2	0	1	3	0	0	0	0	0	0	1	0	1	0	1	0	0	1	1	1	2	2	5	3	4	0	3	3	3	2	3	3	2	2	3	3	3	1
28	2	74	1	1	2	3	3	3	1	1	1	1	1	5	2	0	0	0	0	0	1	0	0	1	0	0	0	0	0	0	1	1	0	2	3	3	4	3	3	4	1	1	3	3	4	4	2	4	4
29	2	78	3	1	2	1	3	1	1	1	1	3	4	2	4	1	1	1	1	0	1	0	1	1	1	1	1	1	1	1	6	4	3	13	2	3	1	3	3	3	2	1	3	3	1	2	3	2	2
30	1	72	2	2	3	4	2	1	1	1	1	3	4	2	2	1	0	1	1	0	0	1	1	1	1	1	0	0	1	1	5	3	2	10	2	2	3	1	0	0	0	0	3	0	0	0	0	0	0
31	2	65	3	1	1	2	3	1	1	1	2	1	3	3	4	0	0	0	0	0	1	0	0	0	0	0	1	1	0	0	1	1	1	3	4	2	3	2	4	2	2	3	2	3	2	3	2	3	2
32	2	64	3	1	1	1	2	1	1	1	3	2	1	1	1	1	0	0	1	1	1	1	0	1	1	1	0	0	0	0	5	3	0	8	4	4	0	2	1	4	1	1	4	4	1	1	3	1	1
33	1	66	3	2	2	4	1	2	1	1	1	2	3	4	2	1	0	1	1	1	1	1	1	0	1	0	0	0	0	0	7	1	0	8	2	2	0	2	2	2	0	2	2	2	1	1	2	2	1
34	2	64	3	1	0	1	3	2	1	1	1	3	1	1	1	1	1	0	0	0	0	0	0	0	1	0	0	0	0	0	2	1	0	3	3	3	3	3	4	3	4	3	3	3	4	4	4	3	3
35	1	65	5	1	1	1	3	2	1	1	1	2	2	2	2	1	0	0	0	0	0	0	0	0	0	1	0	0	1	0	1	1	1	3	3	3	2	3	3	3	3	3	3	3	3	2	2	2	2
36	2	63	2	1	2	3	1	1	1	1	3	2	1	2	2	1	0	1	1	0	0	0	0	0	0	1	1	0	0	0	3	2	0	5	3	3	0	3	1	2	1	1	2	3	3	2	2	1	2
37	1	72	1	1	2	1	1	1	2	1	1	1	1	3	1	1	0	0	0	0	0	0	0	1	1	1	1	0	0	0	1	4	0	5	3	3	3	3	2	2	2	2	2	2	2	2	2	3	2
38	2	70	2	1	3	4	3	1	1	1	2	1	1	4	2	0	1	0	0	0	0	0	0	0	0	0	0	0	1	0	1	0	1	2	4	3	3	4	4	3	3	3	3	4	3	4	3	4	3
39	2	65	2	1	1	1	2	1	1	2	3	3	1	2	2	1	1	0	0	0	0	0	0	0	1	1	0	0	0	0	2	2	0	4	4	3	3	4	3	2	1	1	3	2	1	2	1	2	1
40	2	63	3	1	2	4	3	3	1	1	3	3	3	3	1	1	1	1	0	0	0	0	0	1	0	0	0	0	0	1	3	1	1	5	3	2	1	1	1	1	1	1	2	1	1	1	2	1	1
41	1	79	2	1	2	1	1	2	1	3	1	1	1	2	2	0	1	0	0	1	1	1	1	0	0	0	1	0	0	0	5	1	0	6	0	1	1	1	2	1	2	2	2	2	2	2	2	1	2
42	2	60	2	1	1	1	1	1	2	1	1	2	1	5	4	0	0	0	0	0	0	0	0	0	1	0	0	0	1	0	0	1	1	2	3	3	3	3	3	3	3	3	3	3	3	3	3	3	3
43	2	77	4	1	3	1	3	2	2	3	2	2	2	2	2	1	0	0	0	0	0	0	0	1	0	0	0	0	1	1	1	1	2	4	2	1	2	1	2	1	1	1	2	2	1	1	2	1	2
44	1	66	2	1	1	3	3	1	1	1	3	1	5	4	2	1	0	0	0	0	0	1	1	0	0	0	0	0	0	0	3	0	0	3	4	3	3	4	4	4	4	3	3	4	3	3	4	3	4
45	2	77	3	1	2	1	3	2	2	3	2	2	2	2	2	1	0	0	0	0	0	0	0	1	0	0	0	0	1	1	1	1	2	4	2	1	2	1	2	1	1	1	2	2	1	1	2	1	2
46	2	66	3	1	1	1	3	1	2	1	1	3	2	1	1	1	1	0	1	1	0	0	0	0	0	0	1	0	1	0	4	1	1	6	1	1	0	0	1	1	1	1	1	1	1	1	1	1	1
47	1	67	3	1	1	1	1	2	2	1	3	1	1	3	2	0	0	0	0	0	0	0	0	1	0	0	1	0	1	0	0	2	1	3	4	3	4	3	3	4	3	3	4	3	3	3	2	2	1
48	1	66	2	1	1	1	3	3	2	1	3	1	2	3	4	0	0	0	0	0	0	0	0	1	0	1	0	0	0	0	0	2	0	2	3	3	3	2	3	3	2	3	3	2	3	2	3	2	3
49	1	61	2	1	2	4	2	2	1	1	1	1	2	4	3	0	0	0	0	0	0	1	0	0	0	0	1	1	1	0	1	1	2	4	4	4	2	4	4	4	4	4	4	4	4	4	4	4	4
50	1	60	3	1	2	4	3	2	2	3	2	2	5	1	1	1	1	0	0	0	0	0	0	0	1	1	1	1	0	0	2	3	1	6	3	2	3	2	3	2	2	3	2	3	2	3	1	3	2
51	2	71	5	1	2	1	3	1	1	1	3	2	2	3	2	1	0	0	0	0	0	0	0	1	1	0	1	0	0	0	1	3	0	4	4	3	3	3	3	2	3	2	3	3	3	2	3	3	2
52	2	62	4	1	2	3	2	1	1	1	2	2	2	2	4	1	0	1	0	0	0	0	0	1	0	0	0	0	0	0	2	1	0	3	3	3	2	2	3	2	2	2	2	1	1	2	1	1	2
53	1	73	2	1	2	1	2	1	1	1	2	2	1	4	2	0	0	1	1	0	0	0	1	0	0	0	1	0	0	0	3	1	0	4	2	2	0	2	0	1	1	2	2	2	2	2	2	2	2
54	1	62	3	1	1	4	3	1	1	1	3	2	1	4	2	0	0	0	0	0	0	0	1	0	1	0	0	0	1	0	1	1	1	3	3	2	0	1	3	1	3	1	3	1	2	3	1	3	1
55	1	88	3	1	3	1	1	1	1	1	1	1	3	4	2	1	0	0	0	0	1	0	0	1	0	1	0	0	0	0	2	2	0	4	4	3	2	2	2	2	2	2	1	1	1	1	1	2	1
56	2	72	2	1	1	1	1	1	1	1	2	2	2	3	2	1	0	0	1	0	0	1	0	0	0	0	0	0	0	0	3	0	0	3	3	2	0	1	1	0	3	3	1	3	1	1	3	3	2
57	1	66	5	1	1	3	3	3	1	1	3	2	1	2	1	0	0	0	0	0	0	0	0	0	1	1	1	0	0	0	0	3	0	3	3	3	0	3	4	4	4	4	4	4	4	4	4	4	4
58	2	63	3	1	1	3	3	1	2	1	3	1	2	2	2	1	1	0	0	0	1	0	1	0	0	0	0	0	0	0	4	0	0	4	3	3	3	3	3	3	4	2	4	3	2	4	3	4	3
59	2	62	3	1	1	1	2	1	1	1	2	3	2	1	2	0	0	0	0	0	1	1	0	0	1	0	0	0	0	0	2	1	0	3	3	2	0	3	4	4	1	1	3	1	3	3	3	1	2
60	1	72	3	1	2	1	3	2	1	2	1	1	1	2	1	0	1	0	0	0	0	0	1	1	0	0	0	0	1	0	2	1	1	4	3	3	2	2	3	2	3	2	3	2	3	2	3	2	3
61	2	68	2	1	2	1	3	1	1	1	1	2	1	4	1	0	0	0	0	0	0	0	0	0	0	0	0	0	0	0	0	0	0	0	4	2	4	2	3	2	3	2	3	2	3	2	4	2	4
62	1	60	3	1	1	3	3	1	1	1	3	1	2	4	2	0	1	0	0	0	0	1	1	1	0	0	0	0	0	0	3	1	0	4	4	3	4	3	2	4	2	3	2	4	3	2	4	3	3
63	2	69	1	1	2	2	3	1	1	1	3	1	2	2	1	1	0	1	1	0	0	0	0	0	0	0	0	0	0	0	3	0	0	3	3	1	3	1	3	1	1	1	1	1	1	1	1	1	2
64	1	72	3	1	2	1	3	2	1	2	1	1	1	2	1	0	1	0	0	0	0	0	1	1	0	0	0	0	1	0	2	1	1	4	3	3	2	2	3	2	3	2	3	2	3	2	3	2	3
65	2	62	2	1	2	2	3	1	1	1	3	1	1	4	2	0	0	0	0	0	0	0	0	1	0	0	0	1	0	0	0	1	1	2	4	3	4	3	2	3	2	2	2	3	2	2	3	2	3
66	1	66	3	1	2	1	3	2	2	1	3	1	3	3	2	0	0	0	0	0	0	0	0	0	0	0	0	0	0	0	0	0	0	0	4	2	2	2	4	2	2	2	3	2	3	2	4	2	3
67	2	62	1	1	2	1	2	1	1	1	2	2	2	4	4	0	0	1	0	1	0	0	0	0	0	0	0	0	0	0	2	0	0	2	3	3	0	3	4	0	2	3	2	4	4	4	3	3	4
68	1	79	3	2	3	3	3	2	1	1	3	1	1	2	4	0	1	0	0	0	0	0	0	1	0	0	1	0	1	0	1	2	1	4	2	2	0	3	3	2	2	3	3	3	3	1	3	3	3
69	2	61	2	1	2	4	1	2	1	1	1	2	1	4	2	0	0	0	0	0	0	0	0	0	0	0	0	0	1	0	0	0	1	1	3	2	2	2	1	1	2	1	2	1	2	2	1	2	1
70	2	88	1	2	2	4	2	2	2	1	1	1	2	3	4	0	0	0	0	1	0	0	0	0	0	0	0	0	1	0	1	0	1	2	2	4	0	4	4	4	2	4	1	4	4	4	3	4	4
71	1	80	2	2	3	2	1	2	2	1	2	2	1	2	3	1	1	1	1	1	1	1	0	1	0	0	0	1	0	0	7	1	1	9	3	3	1	2	1	2	2	2	2	2	2	2	2	2	1
72	2	61	2	1	3	3	1	1	1	1	3	2	0	1	2	0	0	0	0	0	0	0	0	0	0	0	1	0	0	1	0	1	1	2	3	3	0	3	1	2	2	3	3	3	3	3	4	3	3
73	1	76	4	1	3	1	3	3	1	1	3	1	1	3	3	0	0	0	0	0	0	0	0	1	1	1	0	0	0	0	0	3	0	3	4	3	3	4	3	3	2	3	2	3	2	3	2	3	2
74	1	65	5	1	1	3	2	1	1	1	2	1	3	4	3	0	0	0	0	0	0	1	0	1	0	0	1	0	1	1	1	2	2	5	3	4	1	2	3	2	2	2	3	2	2	2	3	2	2
75	2	71	5	1	1	3	3	2	1	2	2	2	0	1	3	0	0	0	0	0	0	0	0	0	0	0	0	0	0	0	0	0	0	0	3	4	0	3	3	3	2	3	3	2	2	3	3	3	1
76	1	65	2	1	1	1	2	3	2	2	1	1	2	3	2	0	1	1	1	0	0	1	1	1	1	1	1	0	1	1	5	4	2	11	2	2	1	2	2	1	1	1	2	3	2	2	3	2	2
77	1	67	1	1	1	1	3	1	1	1	3	3	1	1	1	1	0	1	0	0	0	1	1	1	0	1	0	0	1	0	4	2	1	7	3	3	2	3	3	3	3	3	4	3	3	3	3	1	1
78	1	66	3	1	1	1	3	1	2	2	3	3	1	1	1	1	1	1	1	1	0	0	0	0	0	0	1	0	0	0	5	1	0	6	4	3	3	4	2	4	3	4	3	3	3	4	3	4	2
79	2	66	3	1	1	3	3	1	1	1	3	3	5	3	2	1	1	1	1	1	1	1	1	1	1	1	1	1	1	1	8	4	3	15	3	3	2	3	2	3	2	3	2	3	2	3	2	3	2
80	1	67	1	1	1	1	3	3	2	2	3	1	1	5	1	0	0	0	0	0	0	0	0	0	0	1	0	0	0	0	0	1	0	1	3	4	3	4	3	4	3	4	3	4	3	4	3	4	3
81	1	72	2	1	2	2	2	2	2	2	1	3	1	2	1	0	1	1	0	0	0	1	0	0	0	0	0	1	0	0	3	0	1	4	2	3	3	3	2	2	2	3	3	2	2	2	3	2	3
82	1	72	5	1	2	1	3	1	1	1	2	2	1	2	2	1	0	0	0	0	0	0	0	1	1	0	0	0	1	0	1	2	1	4	3	3	4	3	3	3	4	3	4	3	4	3	3	2	3
83	2	67	2	2	1	2	1	1	2	1	1	3	3	1	1	1	1	1	1	1	1	1	1	1	1	1	1	1	1	1	8	4	3	15	1	1	1	1	1	1	1	1	1	1	1	1	1	1	1
84	1	62	3	1	2	4	3	2	2	3	2	2	5	1	1	1	1	0	0	0	0	0	0	0	1	1	1	1	0	0	2	3	1	6	3	2	3	2	3	2	2	3	2	3	2	3	1	3	2
85	2	65	1	1	1	3	3	1	1	2	2	2	1	2	1	1	1	0	0	0	0	0	0	1	1	0	0	0	0	0	2	2	0	4	3	2	3	2	3	2	3	2	3	2	3	2	3	2	2
86	1	64	3	1	1	4	3	1	1	1	3	2	2	4	4	0	0	0	0	0	0	0	0	0	0	0	1	0	1	0	0	1	1	2	4	3	3	3	3	2	3	2	3	2	3	2	3	2	3
87	2	70	2	1	2	1	2	1	1	1	2	3	5	3	2	1	1	1	1	1	1	1	0	0	1	1	1	0	0	1	7	3	1	11	3	2	2	4	4	4	1	1	3	3	3	3	3	2	4
88	2	67	3	1	2	1	2	1	1	3	2	2	2	4	2	1	1	0	0	0	1	0	0	1	0	0	0	0	1	0	3	1	1	5	3	3	3	4	2	2	3	2	3	2	3	2	3	2	3
89	2	60	1	1	2	1	3	1	1	1	3	2	2	4	1	0	0	0	0	0	0	0	0	0	0	0	1	0	1	0	0	1	1	2	4	3	4	2	3	4	2	4	2	2	3	2	2	3	3
90	2	67	2	3	2	4	2	1	2	1	2	2	2	4	3	0	0	0	0	0	0	0	0	0	0	0	0	0	0	0	0	0	0	0	3	1	1	4	4	1	3	3	3	3	3	1	3	2	3
91	2	70	2	1	2	3	3	1	1	1	1	3	1	2	1	1	1	0	1	1	0	0	1	0	0	0	0	0	1	0	5	0	1	6	3	2	0	3	3	2	4	2	3	2	3	3	3	2	3
92	1	68	3	3	1	2	2	1	1	1	3	1	3	4	2	0	0	0	0	0	0	0	0	0	0	0	1	1	0	0	0	1	1	2	3	3	4	3	3	2	2	1	1	1	2	1	3	1	2
93	1	76	1	1	3	3	3	1	1	3	2	1	1	2	2	1	0	1	0	1	1	0	0	0	0	0	1	0	1	0	4	1	1	6	2	1	1	1	2	1	1	1	2	2	1	1	2	1	2
94	2	71	2	1	3	3	3	1	1	1	2	1	1	5	2	1	0	0	0	0	0	0	0	0	1	0	0	0	0	0	1	1	0	2	4	4	3	4	3	3	3	4	3	4	3	4	4	4	3
95	2	66	3	1	1	3	3	1	1	1	3	3	5	3	2	1	1	1	1	1	1	1	1	1	1	1	1	1	1	1	8	4	3	15	3	3	2	3	2	3	2	3	2	3	2	3	2	3	2
96	2	61	2	1	2	1	1	1	1	1	1	3	1	2	1	0	0	0	0	0	1	1	0	1	0	1	0	0	0	0	2	2	0	4	2	2	2	2	2	2	1	1	3	3	3	3	3	1	0
97	2	68	4	1	1	4	3	1	1	1	3	1	3	3	3	0	0	0	1	0	1	0	0	0	1	1	0	0	0	0	2	2	0	4	3	3	4	3	4	3	2	3	3	4	3	2	3	3	3
98	2	62	2	1	2	2	3	1	1	1	3	1	1	4	2	0	0	0	0	0	0	0	0	1	0	0	0	1	0	0	0	1	1	2	4	3	4	3	2	3	2	2	2	3	2	2	3	2	3
99	2	70	1	1	2	2	3	1	1	1	3	1	2	2	1	1	0	1	1	0	0	0	0	0	0	0	0	0	0	0	3	0	0	3	3	1	3	1	3	1	1	1	1	1	1	1	1	1	2
100	1	76	3	1	2	1	3	1	1	2	3	1	1	4	2	0	0	0	0	0	0	0	0	1	0	0	0	0	0	0	0	1	0	1	3	4	3	3	4	3	4	3	3	3	4	3	3	3	4
101	2	65	3	1	1	1	3	1	2	1	2	2	2	4	3	0	0	0	1	0	1	0	0	0	0	1	1	0	0	0	2	2	0	4	1	2	1	3	3	2	3	2	2	2	2	2	2	2	2
102	2	69	1	1	3	1	3	1	1	1	3	1	1	2	1	1	0	0	0	0	0	0	0	1	0	1	1	0	0	0	1	3	0	4	4	3	3	3	3	3	2	3	3	3	3	2	3	2	3
103	1	78	2	2	3	2	1	2	2	1	2	2	1	2	3	1	1	1	1	1	1	1	0	1	0	0	0	1	0	0	7	1	1	9	3	3	1	2	1	2	2	2	2	2	2	2	2	2	1
104	2	65	2	1	1	1	2	2	1	1	2	2	0	2	1	0	0	0	0	0	0	0	0	0	0	0	0	0	0	0	0	0	0	0	3	3	3	3	3	2	3	2	2	3	3	2	3	3	2
105	1	61	3	1	1	1	3	1	1	2	2	3	2	2	2	0	0	1	1	1	0	0	1	1	0	0	0	0	1	0	4	1	1	6	4	3	3	4	4	4	3	3	3	3	4	3	4	3	4
106	2	72	3	1	3	1	3	1	1	1	1	3	4	2	2	1	0	0	1	0	1	1	1	1	1	0	0	0	1	0	5	2	1	8	2	2	1	3	3	3	2	1	3	3	1	2	3	2	2
107	1	63	3	1	2	4	2	1	2	2	2	2	1	3	1	1	1	0	0	0	0	0	0	0	0	0	1	0	0	0	2	1	0	3	4	3	2	4	3	4	3	4	3	4	4	3	3	3	4
108	2	73	1	1	3	3	3	1	1	1	2	1	1	5	2	0	0	0	0	0	1	0	0	0	0	0	1	0	1	0	1	1	1	3	4	3	3	4	4	3	3	3	3	3	0	3	3	3	2
109	2	63	2	2	2	4	2	1	1	1	3	3	2	2	2	1	0	0	0	0	1	0	0	1	0	0	1	0	0	0	2	2	0	4	2	1	1	2	3	2	3	2	2	2	2	2	3	2	2
110	2	70	2	1	2	3	3	1	1	1	1	3	1	2	1	1	1	0	1	1	0	0	1	0	0	0	0	0	1	0	5	0	1	6	3	2	0	3	3	2	4	2	3	2	3	3	3	2	3
111	2	60	2	1	1	3	3	1	1	1	3	2	1	2	2	0	0	0	0	0	0	0	0	1	0	0	1	0	0	0	0	2	0	2	4	3	4	3	2	3	1	3	3	4	3	3	3	4	3
112	1	66	3	1	2	4	3	3	1	1	3	2	2	2	2	1	0	0	1	0	1	0	0	1	0	0	0	0	1	0	3	1	1	5	1	2	1	3	2	3	2	1	2	2	1	2	1	2	2
113	2	69	3	1	3	1	3	1	1	1	1	3	4	2	4	1	1	1	1	0	1	0	1	1	1	1	1	1	1	1	6	4	3	13	2	3	1	3	3	3	2	1	3	3	1	2	3	2	2
114	1	73	1	1	3	3	3	1	1	3	2	1	1	2	2	1	0	1	0	1	1	0	0	0	0	0	1	0	1	0	4	1	1	6	2	1	1	1	2	1	1	1	2	2	1	1	2	1	2
115	2	75	2	1	2	1	1	1	1	1	3	3	1	2	1	1	0	1	0	0	0	0	0	0	0	1	1	0	1	0	2	2	1	5	2	3	2	2	2	2	2	2	2	2	2	3	2	2	2
116	2	66	2	1	1	3	3	1	1	1	3	3	1	2	2	0	0	0	0	0	0	0	0	1	0	0	0	0	1	0	0	1	1	2	4	3	4	4	4	4	3	3	4	4	3	3	3	4	3
117	2	65	3	1	1	1	3	1	2	1	2	2	2	4	3	0	0	0	1	0	1	0	0	0	0	1	1	0	0	0	2	2	0	4	1	2	1	3	3	2	3	2	2	2	2	2	2	2	2
118	1	77	5	1	1	1	3	1	2	2	3	1	2	3	2	1	1	0	0	0	0	0	1	0	1	0	0	0	0	0	3	1	0	4	4	3	4	3	4	3	3	3	4	3	4	3	4	3	4
119	2	67	2	1	3	1	2	1	1	1	2	2	1	1	3	0	0	0	0	1	0	0	0	0	0	1	1	0	1	0	1	2	1	4	3	2	1	3	3	3	3	3	2	2	2	2	3	3	3
120	1	77	2	1	3	1	1	1	1	3	2	1	3	2	3	1	0	0	0	0	0	0	0	0	1	0	0	0	0	0	1	1	0	2	2	1	1	1	1	1	1	1	1	1	1	1	1	1	1
121	1	80	5	1	3	1	3	1	1	1	3	3	4	4	2	1	0	1	0	0	1	1	1	0	0	0	1	0	0	0	5	1	0	6	3	3	0	3	3	2	2	2	2	3	3	3	1	2	3
122	2	63	3	1	1	3	3	1	2	1	3	1	2	2	2	1	1	0	0	0	1	0	1	0	0	0	0	0	0	0	4	0	0	4	3	3	3	3	3	3	4	2	4	3	2	4	3	4	3
123	2	66	4	1	1	1	2	1	1	1	1	3	2	2	2	1	1	0	0	0	1	0	1	0	0	1	1	0	0	0	4	2	0	6	1	2	1	2	0	1	1	2	2	2	1	2	2	2	1
124	1	67	2	1	2	1	1	2	2	1	2	2	1	2	2	1	0	1	1	0	1	0	0	0	0	0	0	0	0	0	4	0	0	4	2	2	0	2	2	2	3	3	3	3	3	2	3	2	3
125	1	87	4	1	2	1	2	2	1	1	2	2	1	1	1	1	0	1	1	1	1	1	1	1	1	1	1	1	0	0	7	4	1	12	3	3	0	3	1	3	1	2	2	4	3	2	2	2	2
126	1	64	3	1	2	1	1	1	2	1	2	1	1	3	3	0	0	0	0	0	0	1	1	1	0	0	1	0	0	0	2	2	0	4	3	3	1	3	3	3	3	3	3	3	3	3	3	3	3
127	2	70	1	1	3	4	2	1	1	2	1	1	1	1	1	1	1	0	0	0	0	0	1	0	0	0	0	0	0	1	3	0	1	4	1	1	1	1	1	2	1	1	1	2	1	2	1	1	2
128	2	80	2	1	3	1	1	2	1	1	2	1	1	4	3	0	0	0	0	0	0	0	0	0	0	0	0	0	0	0	0	0	0	0	3	4	1	3	2	3	3	2	3	3	3	2	3	3	3
129	2	65	1	1	1	3	3	1	1	2	2	2	1	2	1	1	1	0	0	0	0	0	0	1	1	0	0	0	0	0	2	2	0	4	3	2	3	2	3	2	3	2	3	2	3	2	3	2	2
130	2	62	4	1	1	4	3	1	1	1	1	1	1	5	4	0	0	0	0	0	1	0	0	0	0	0	1	0	0	0	1	1	0	2	4	3	3	4	3	3	1	3	3	4	3	3	3	3	2
131	1	61	3	1	1	3	2	3	2	1	1	2	1	3	2	0	0	0	0	0	0	0	0	0	0	0	0	0	0	0	0	0	0	0	3	3	3	3	3	3	3	3	3	3	3	3	3	3	3
132	2	61	3	1	1	1	2	1	1	1	2	3	2	1	2	1	0	0	0	0	1	0	0	1	0	0	0	0	0	0	2	1	0	3	2	2	0	3	4	4	1	1	3	3	3	3	3	1	3
133	2	67	2	2	1	2	1	1	2	1	1	3	3	1	1	1	1	1	1	1	1	1	1	1	1	1	1	1	1	1	8	4	3	15	1	1	1	1	1	1	1	1	1	1	1	1	1	1	1
134	2	69	2	1	3	3	1	1	1	1	3	2	0	1	1	0	0	0	0	0	0	0	0	0	0	0	0	0	0	0	0	0	0	0	3	3	0	3	1	2	2	3	3	3	3	3	4	3	3
135	2	63	3	1	1	3	3	2	1	1	2	2	1	2	2	1	0	0	0	0	0	0	0	1	1	0	1	0	1	0	1	3	1	5	4	2	0	4	4	4	3	3	2	3	3	3	2	3	2
136	2	63	2	1	1	3	3	1	1	1	3	2	1	2	2	0	0	0	0	0	0	0	0	1	0	0	1	0	0	0	0	2	0	2	4	3	4	3	2	3	1	3	3	4	3	3	3	4	3
137	1	71	3	1	2	1	3	1	1	2	3	1	1	4	2	0	0	0	0	0	0	0	0	1	0	0	0	0	0	0	0	1	0	1	3	4	3	3	4	3	4	3	3	3	4	3	3	3	4
138	2	65	4	1	1	1	3	1	1	1	1	2	1	3	3	0	0	0	0	0	0	0	0	0	1	1	1	0	0	1	0	3	1	4	2	2	2	3	3	2	3	2	2	2	3	2	3	2	3
139	2	63	3	1	1	3	2	2	1	1	2	2	3	2	2	1	0	0	1	0	0	1	0	0	0	0	1	0	0	0	3	1	0	4	3	3	0	3	3	3	2	3	3	3	2	2	3	3	3
140	1	64	3	1	1	4	3	1	1	1	3	2	2	4	4	0	0	0	0	0	0	0	0	0	0	0	1	0	1	0	0	1	1	2	4	3	3	3	3	2	3	2	3	2	3	2	3	2	3
141	1	77	1	1	3	2	2	2	2	1	1	3	1	2	1	1	1	0	0	1	1	0	0	0	0	0	0	1	0	0	4	0	1	5	2	2	2	2	2	2	2	2	2	2	3	2	3	2	2
142	2	83	2	1	2	3	3	3	2	1	1	3	2	1	1	1	0	0	0	0	0	1	0	0	0	1	0	0	1	0	2	1	1	4	4	3	4	3	3	4	3	4	3	3	3	3	2	2	2
143	2	78	2	1	3	1	3	2	1	1	3	1	1	4	2	0	1	0	0	0	0	0	1	0	0	0	1	0	0	0	2	1	0	3	3	3	1	2	3	2	4	2	4	3	4	3	3	3	4
144	1	63	2	1	3	5	2	1	1	1	3	2	1	2	1	1	0	0	0	0	0	0	0	0	0	0	0	1	1	0	1	0	2	3	1	2	2	1	2	1	1	1	2	1	2	1	2	1	2
145	1	88	3	1	3	2	2	1	1	2	1	2	2	2	1	1	0	1	0	1	1	0	0	0	1	0	0	1	1	0	4	1	2	7	4	3	4	3	4	3	4	3	4	3	4	3	3	4	3
146	1	67	3	1	2	3	2	2	1	2	1	1	1	3	2	0	0	0	0	0	0	0	0	1	0	1	0	0	1	0	0	2	1	3	4	3	3	3	4	3	4	4	3	3	3	3	4	3	4
147	1	66	3	1	2	1	3	2	2	1	3	1	3	3	2	0	0	0	0	0	0	0	0	0	0	0	0	0	0	0	0	0	0	0	4	2	2	2	4	2	2	2	3	2	3	2	4	2	3
148	1	78	2	1	2	3	3	1	1	1	2	1	2	2	1	1	1	0	0	1	1	0	0	0	0	0	0	0	0	0	4	0	0	4	4	3	0	3	3	3	1	3	3	3	3	3	3	3	3
149	2	63	1	1	1	3	3	1	1	1	3	1	1	4	1	0	0	0	0	0	0	0	0	0	0	0	0	0	0	0	0	0	0	0	3	3	3	3	4	4	3	4	3	2	3	2	3	2	4
150	1	73	2	1	3	1	1	2	1	1	2	1	2	2	4	1	0	0	0	0	1	0	0	0	0	0	0	0	1	1	2	0	2	4	3	3	0	4	4	4	1	4	4	4	4	4	3	3	3
151	2	70	2	1	2	1	1	1	1	1	3	3	1	2	2	1	0	1	0	0	0	0	0	0	0	0	0	0	0	0	2	0	0	2	2	3	2	2	2	2	2	2	2	2	2	3	2	2	2
152	2	78	2	1	3	1	3	2	1	1	3	1	1	4	2	0	1	0	0	0	0	0	1	0	0	0	1	0	0	0	2	1	0	3	3	3	1	2	3	2	4	2	4	3	4	3	3	3	4
153	2	68	2	1	1	1	3	1	1	1	3	1	2	5	2	0	0	1	1	0	0	0	0	1	0	0	0	0	0	0	2	1	0	3	3	4	1	3	4	3	3	3	3	3	4	3	3	3	3
154	2	62	4	1	1	4	3	1	1	1	1	1	1	5	4	0	0	0	0	0	1	0	0	0	0	0	1	0	0	0	1	1	0	2	4	3	3	4	3	3	1	3	3	4	3	3	3	3	2
155	2	72	2	1	3	1	3	1	1	2	3	1	2	4	1	0	1	0	1	1	0	0	1	1	1	1	0	0	0	0	4	3	0	7	3	4	3	4	3	3	4	3	2	3	2	3	3	3	3
156	2	88	1	2	3	5	3	1	1	1	1	3	1	1	2	1	1	1	0	1	1	0	0	0	0	0	0	1	0	0	5	0	1	6	2	2	3	1	3	1	2	2	1	2	1	2	1	1	2
157	2	66	3	1	1	1	3	1	2	1	1	3	3	1	4	0	1	0	0	0	0	0	1	0	1	0	0	0	1	0	2	1	1	4	1	1	0	0	1	1	1	1	1	1	1	1	1	1	1
158	1	66	5	1	1	3	3	3	1	1	3	2	1	2	1	0	0	0	0	0	0	0	0	0	1	1	1	0	0	0	0	3	0	3	3	3	0	3	4	4	4	4	4	4	4	4	4	4	4
159	2	71	2	1	2	1	2	1	1	1	2	2	2	3	3	1	1	0	0	1	1	0	0	0	0	0	0	0	0	1	4	0	1	5	3	3	0	3	3	3	2	3	2	4	4	4	4	3	2
160	1	87	2	1	3	1	2	3	2	1	2	1	2	2	2	1	0	1	1	1	0	0	0	0	0	0	0	0	0	0	4	0	0	4	2	1	0	3	3	1	1	2	1	1	1	2	1	1	3
161	1	65	2	1	1	3	3	1	2	1	2	3	1	4	2	0	0	0	0	0	0	0	0	0	1	0	0	0	1	0	0	1	1	2	3	3	4	3	4	3	4	2	3	2	3	2	3	3	4
162	1	79	2	1	2	1	2	1	1	3	3	1	1	3	3	0	0	0	0	0	0	0	0	0	0	0	0	0	0	0	0	0	0	0	2	2	1	2	2	2	2	2	2	2	2	2	2	2	2
163	2	62	4	1	2	3	2	1	1	1	2	2	2	2	4	1	0	1	0	0	0	0	0	1	0	0	0	0	0	0	2	1	0	3	3	3	2	2	3	2	2	2	2	1	1	2	1	1	2
164	1	63	3	1	2	4	3	3	1	1	3	2	2	2	2	1	0	0	1	0	1	0	0	1	0	0	0	0	1	0	3	1	1	5	1	2	1	3	2	3	2	1	2	2	1	2	1	2	2
165	2	66	3	1	1	1	3	1	1	3	3	1	2	4	3	0	0	1	0	0	0	0	0	1	0	0	1	0	0	0	1	2	0	3	3	4	4	4	3	4	3	4	3	3	4	3	4	3	3
166	1	81	5	1	3	1	3	1	1	1	3	3	4	4	4	1	1	1	1	1	1	0	1	1	1	1	1	1	1	1	7	4	3	14	3	3	0	1	1	2	2	2	2	3	1	3	1	2	3
167	1	70	3	1	1	1	1	2	1	1	2	3	2	3	4	0	0	1	1	0	0	0	0	1	0	0	0	0	1	0	2	1	1	4	4	4	0	4	4	4	3	4	3	4	4	4	3	2	4
168	1	65	3	1	1	1	3	3	2	2	3	2	2	3	2	0	1	0	0	0	1	0	0	1	0	0	0	1	0	1	2	1	2	5	4	3	4	4	3	4	3	4	4	3	3	3	4	3	4
169	1	74	2	2	3	4	2	1	1	1	1	3	2	1	2	1	0	1	1	1	1	1	0	0	0	1	0	0	0	1	6	1	1	8	2	2	3	1	0	0	0	0	3	0	0	0	0	0	0
170	2	60	2	1	1	1	1	1	2	1	1	2	1	5	4	0	0	0	0	0	0	0	0	0	1	0	0	0	1	0	0	1	1	2	3	3	3	3	3	3	3	3	3	3	3	3	3	3	3
171	1	62	2	1	1	1	3	1	1	1	2	1	1	3	1	1	0	0	0	0	0	0	0	1	0	0	1	0	0	0	1	2	0	3	4	2	3	2	3	2	3	2	3	2	3	2	3	2	3
172	2	68	2	1	1	1	3	1	1	1	3	1	2	5	2	0	0	1	1	0	0	0	0	1	0	0	0	0	0	0	2	1	0	3	3	4	1	3	4	3	3	3	3	3	4	3	3	3	3
173	1	77	3	1	3	2	3	3	2	1	3	1	1	3	2	1	0	0	0	0	0	0	1	0	0	0	0	1	1	0	2	0	2	4	3	4	4	3	4	3	4	4	4	3	3	3	2	3	3
174	1	71	3	1	1	3	3	1	2	2	3	3	2	4	1	0	1	0	0	0	0	0	0	1	0	0	0	0	1	0	1	1	1	3	4	3	4	3	3	3	4	3	4	3	4	3	4	3	4
175	2	63	2	1	2	3	1	1	1	1	3	2	1	2	2	1	0	1	1	0	0	0	0	0	0	1	1	0	0	0	3	2	0	5	3	3	0	3	1	2	1	1	2	3	3	2	2	1	2
176	1	85	3	1	3	2	2	1	1	2	1	2	2	2	1	1	0	1	0	1	1	0	0	0	1	0	0	1	1	0	4	1	2	7	4	3	4	3	4	3	4	3	4	3	4	3	3	4	3
177	2	89	1	1	1	4	3	1	1	1	1	1	1	2	2	0	0	0	0	1	1	0	1	0	0	0	0	0	1	0	3	0	1	4	3	3	4	3	4	3	4	3	4	3	3	4	3	4	3
178	1	77	1	1	3	4	3	2	1	1	2	1	1	2	1	0	0	0	0	1	0	0	0	1	0	0	1	0	0	0	1	2	0	3	3	3	4	3	3	4	4	3	4	3	4	3	4	3	4
179	1	63	3	1	2	4	2	1	2	2	2	2	1	3	1	1	1	0	0	0	0	0	0	0	0	0	1	0	0	0	2	1	0	3	4	3	2	4	3	4	3	4	3	4	4	3	3	3	4
180	2	68	2	1	1	1	2	1	2	1	2	2	1	3	3	0	0	0	0	0	0	0	0	0	0	0	0	0	0	0	0	0	0	0	1	3	1	1	2	1	2	1	3	1	2	1	2	1	0
181	2	78	1	1	3	4	2	1	1	2	1	1	1	1	1	1	1	0	0	0	0	0	1	0	0	0	0	0	0	1	3	0	1	4	1	1	1	1	1	2	1	1	1	2	1	2	1	1	2
182	2	70	3	1	1	3	3	1	1	1	2	2	1	4	2	0	0	0	0	0	0	0	0	0	1	1	1	0	0	1	0	3	1	4	4	3	4	3	3	3	4	3	3	3	2	3	3	3	3
183	2	63	3	1	1	4	3	1	1	1	3	2	3	2	3	1	0	0	0	0	0	0	0	0	1	1	0	0	0	0	1	2	0	3	4	3	3	3	3	3	3	3	3	2	4	3	4	3	3
184	1	77	2	2	2	1	2	2	1	1	3	2	2	2	4	1	1	1	1	1	1	1	1	1	1	0	0	0	0	0	8	2	0	10	3	3	1	1	3	3	2	3	3	3	3	3	3	3	3
185	1	66	2	1	1	1	3	3	2	1	3	1	2	3	4	0	0	0	0	0	0	0	0	1	0	1	0	0	0	0	0	2	0	2	3	3	3	2	3	3	2	3	3	2	3	2	3	2	3
186	2	65	4	1	1	1	3	1	1	1	1	2	1	3	3	0	0	0	0	0	0	0	0	0	1	1	1	0	0	1	0	3	1	4	2	2	2	3	3	2	3	2	2	2	3	2	3	2	3
187	2	73	1	1	3	3	3	1	1	1	2	1	1	5	2	0	0	0	0	0	1	0	0	0	0	0	1	0	1	0	1	1	1	3	4	3	3	4	4	3	3	3	3	3	0	3	3	3	2
188	1	63	2	1	3	5	2	1	1	1	3	2	1	2	1	1	0	0	0	0	0	0	0	0	0	0	0	1	1	0	1	0	2	3	1	2	2	1	2	1	1	1	2	1	2	1	2	1	2
189	1	68	2	1	1	1	3	1	1	1	2	1	1	3	1	1	0	0	0	0	0	0	0	1	0	0	1	0	0	0	1	2	0	3	4	2	3	2	3	2	3	2	3	2	3	2	3	2	3
190	2	68	3	1	1	2	3	2	1	1	3	2	1	4	3	0	0	0	0	0	0	0	0	0	0	0	0	0	0	0	0	0	0	0	3	3	2	3	3	2	2	2	3	2	2	2	2	2	3
191	1	60	1	1	1	1	3	1	1	1	3	3	1	1	1	1	0	1	0	0	0	1	1	1	0	1	0	0	1	0	4	2	1	7	3	3	2	3	3	3	3	3	4	3	3	3	3	1	1
192	2	70	2	1	3	1	3	1	1	2	3	1	2	4	1	0	1	0	1	1	0	0	1	1	1	1	0	0	0	0	4	3	0	7	3	4	3	4	3	3	4	3	2	3	2	3	3	3	3
193	1	73	2	1	3	1	1	2	1	1	2	1	1	2	2	1	0	0	0	0	1	0	0	1	0	0	0	0	0	1	2	1	1	4	3	3	0	4	4	4	1	4	4	4	4	4	3	3	3
194	2	62	5	1	1	2	2	1	1	1	3	1	1	4	3	0	0	0	0	0	0	0	0	0	0	0	0	0	0	0	0	0	0	0	4	4	4	4	4	4	1	4	3	3	3	3	3	3	2
195	2	70	2	2	2	2	2	1	1	1	3	2	2	2	3	1	0	1	0	0	0	0	1	0	0	1	0	0	0	0	3	1	0	4	3	3	3	3	3	3	3	3	3	3	3	3	3	3	3
196	2	75	1	1	2	2	3	1	1	1	3	1	3	2	1	1	0	0	0	0	0	0	1	0	0	0	1	1	1	0	2	1	2	5	3	1	1	3	3	3	3	3	3	4	3	4	4	1	4
197	2	73	1	1	2	1	1	1	1	3	1	1	1	2	3	1	0	1	1	1	1	1	1	0	0	0	0	0	1	0	7	0	1	8	3	3	3	3	3	3	3	3	3	3	3	3	3	3	3
198	1	66	2	1	2	1	2	2	2	1	1	2	2	2	2	1	0	0	0	0	0	0	0	0	0	1	1	0	0	1	1	2	1	4	3	1	1	3	3	3	2	3	3	3	3	3	3	2	3
199	2	63	3	1	1	3	2	2	1	1	2	2	3	4	3	1	1	0	0	1	0	0	0	1	0	0	1	0	0	0	3	2	0	5	3	3	0	3	3	3	2	3	3	3	2	2	3	3	3
200	2	66	3	1	2	3	2	2	2	3	2	2	2	5	3	0	0	1	0	0	0	0	1	1	0	0	1	0	0	0	2	2	0	4	3	3	2	2	3	2	3	2	3	2	2	2	3	2	2
201	1	84	1	1	3	1	3	2	2	2	1	3	1	1	1	0	1	1	1	0	0	0	0	0	0	0	0	0	1	0	3	0	1	4	4	4	3	3	2	3	2	3	2	3	2	3	2	3	2
202	2	67	3	1	2	3	3	1	1	1	3	1	2	3	3	1	0	0	0	0	0	0	0	0	1	0	0	0	0	0	1	1	0	2	3	3	0	3	2	2	2	2	3	3	3	1	2	3	3
203	1	61	3	1	1	3	3	1	1	1	3	1	2	4	2	0	1	0	0	0	0	1	1	1	0	0	0	0	0	0	3	1	0	4	4	3	4	3	2	4	2	3	2	4	3	2	4	3	3
204	2	72	1	1	2	2	3	1	1	1	3	1	2	4	1	0	1	0	0	1	0	0	0	1	0	0	0	0	0	0	2	1	0	3	4	2	4	3	3	3	4	4	3	3	3	3	2	4	3
205	1	66	2	1	1	3	3	1	1	1	3	1	5	4	2	1	0	0	0	0	0	1	1	0	0	0	0	0	0	0	3	0	0	3	4	3	3	4	4	4	4	3	3	4	3	3	4	3	4
206	2	64	1	1	1	1	3	1	1	1	3	3	1	2	2	1	1	0	0	0	0	0	1	0	1	0	0	0	0	0	3	1	0	4	3	3	1	3	3	4	4	3	3	3	3	4	3	4	4
207	2	63	3	1	2	1	2	1	1	1	2	2	1	3	3	0	0	0	0	0	0	0	0	0	0	0	1	0	1	0	0	1	1	2	3	3	0	3	0	3	0	3	2	3	3	3	3	3	3
208	2	62	1	2	2	4	2	1	2	2	2	2	1	1	2	1	0	0	0	1	1	0	0	0	0	0	0	0	1	0	3	0	1	4	3	2	3	2	3	2	3	2	3	2	3	3	3	2	3
209	1	66	3	1	2	1	1	1	2	1	2	1	1	3	3	0	0	0	0	0	0	1	1	1	0	0	1	0	0	0	2	2	0	4	3	3	1	3	3	3	3	3	3	3	3	3	3	3	3
210	1	69	2	1	2	1	2	1	1	1	2	2	1	4	2	0	0	1	1	0	0	0	1	0	0	0	1	0	0	0	3	1	0	4	2	2	0	2	0	1	1	2	2	2	2	2	2	2	2
211	1	81	3	2	3	3	3	2	1	1	3	1	1	2	4	0	0	0	0	0	0	0	0	1	0	0	0	0	0	0	0	1	0	1	2	2	0	3	3	2	2	3	3	3	3	3	3	3	3
212	1	66	3	3	1	2	2	1	1	1	3	1	3	4	2	0	0	0	0	0	0	0	0	0	0	0	1	1	0	0	0	1	1	2	3	3	4	3	3	2	2	1	1	1	2	1	3	1	2
213	2	68	4	1	1	4	3	1	1	1	3	1	3	3	3	0	0	0	1	0	1	0	0	0	1	1	0	0	0	0	2	2	0	4	3	3	4	3	4	3	2	3	3	4	3	2	3	3	3
214	1	68	3	1	1	3	3	1	2	1	3	2	1	3	1	0	0	0	0	0	0	0	0	0	0	0	0	0	1	0	0	0	1	1	4	3	3	2	3	3	3	2	3	2	3	2	3	3	4
215	2	84	1	2	2	4	1	1	1	1	1	3	3	2	4	1	1	1	1	0	1	0	0	0	1	1	0	0	1	1	5	2	2	9	2	1	1	1	2	1	1	1	1	1	2	1	1	1	1
216	1	62	3	1	2	3	3	1	1	1	3	1	2	4	2	0	0	0	0	0	0	0	1	0	0	0	0	0	1	0	1	0	1	2	3	3	2	3	3	2	4	3	4	3	4	3	3	3	3
217	2	62	1	1	3	4	2	1	1	1	2	3	1	2	2	1	0	0	0	0	0	0	0	1	1	0	0	0	1	0	1	2	1	4	2	3	2	2	3	2	3	2	2	2	3	2	3	2	3
218	1	77	3	1	3	3	3	3	1	1	3	1	1	4	2	0	0	0	0	0	0	0	0	1	0	0	0	0	0	0	0	1	0	1	4	3	3	3	3	4	3	3	2	3	3	3	3	3	3
219	2	83	4	1	2	2	3	1	1	3	3	1	1	5	3	0	1	0	0	1	1	0	1	0	0	0	0	0	0	0	4	0	0	4	4	4	4	3	3	3	3	4	3	3	3	3	3	3	3
220	1	70	2	1	2	1	2	2	2	1	1	2	2	2	2	1	0	0	0	0	0	0	0	0	0	1	1	0	0	1	1	2	1	4	3	1	1	3	3	3	2	3	3	3	3	3	3	2	3
221	2	63	2	1	2	1	2	1	1	1	2	2	2	3	3	0	0	1	0	0	0	0	0	0	0	0	0	0	1	0	1	0	1	2	2	3	3	3	3	3	3	3	3	3	1	3	3	3	3
222	1	69	3	1	1	1	1	2	2	1	3	1	1	3	2	0	0	0	0	0	0	0	0	1	0	0	1	0	1	0	0	2	1	3	4	3	4	3	3	4	3	3	4	3	3	3	2	2	1
223	2	70	3	1	1	3	3	1	1	1	2	2	1	4	3	0	0	0	0	0	0	0	0	1	1	0	0	0	0	1	0	2	1	3	4	3	4	3	3	3	4	3	3	3	2	3	3	3	3
224	1	81	2	1	2	3	3	1	1	1	2	1	2	2	1	1	1	0	0	1	1	0	0	0	0	0	0	0	0	0	4	0	0	4	4	3	0	3	3	3	1	3	3	3	3	3	3	3	3
225	1	63	1	3	1	4	2	3	2	2	1	2	2	2	1	1	0	0	0	0	0	1	0	1	0	0	0	0	1	0	2	1	1	4	3	2	2	1	2	1	2	2	2	1	2	2	3	2	3
226	2	69	2	1	1	3	2	2	1	1	2	1	2	3	2	0	0	0	0	0	0	0	0	0	1	0	1	0	1	1	0	2	2	4	3	2	2	1	2	3	1	2	1	1	2	2	2	1	2
227	2	70	2	1	2	1	1	1	1	1	1	3	2	2	1	1	0	0	0	0	1	1	0	0	0	0	1	0	0	0	3	1	0	4	2	3	2	2	2	2	1	1	3	3	3	3	3	1	0
228	2	74	1	1	3	1	3	1	1	1	3	1	1	2	1	1	0	0	0	0	0	0	0	1	0	1	1	0	0	0	1	3	0	4	4	3	3	3	3	3	2	3	3	3	3	2	3	2	3
229	1	74	2	2	2	1	2	2	1	1	3	2	2	2	4	1	0	1	1	1	1	1	0	1	0	0	0	0	1	1	6	1	2	9	3	3	1	3	3	3	2	3	3	3	3	3	3	3	3
230	2	88	1	2	2	4	1	1	1	1	1	3	3	2	4	1	1	1	1	0	1	0	0	0	1	1	0	0	1	1	5	2	2	9	2	1	1	1	2	1	1	1	1	1	2	1	1	1	1
231	2	63	3	3	1	2	1	3	2	1	1	2	3	2	2	0	0	0	0	1	1	0	0	0	0	1	0	0	0	1	2	1	1	4	2	1	1	1	1	1	1	1	1	1	1	2	1	1	2
232	2	81	1	1	3	4	3	2	1	2	2	1	2	2	1	1	1	1	1	1	1	0	0	0	0	1	0	0	0	0	6	1	0	7	2	2	1	1	1	2	1	2	1	2	1	2	1	2	2
233	2	73	2	1	2	1	2	1	1	1	2	3	1	3	1	1	0	1	0	0	1	0	1	1	0	0	0	0	0	1	4	1	1	6	3	3	2	2	4	4	1	1	3	3	3	3	3	3	4
234	2	75	1	1	2	2	3	1	1	1	3	1	3	2	1	1	0	0	0	0	0	0	0	0	0	0	1	1	1	0	1	1	2	4	2	1	1	3	3	3	3	3	3	4	3	4	4	1	4
235	2	77	1	1	2	3	3	3	1	1	1	1	1	5	2	0	0	0	0	0	1	0	0	1	0	0	0	0	0	0	1	1	0	2	3	3	4	3	3	4	1	1	3	3	4	4	2	4	4
236	2	71	2	1	2	1	2	1	1	1	2	2	2	3	3	1	1	0	0	1	1	0	0	0	0	0	0	0	0	1	4	0	1	5	3	3	0	3	3	3	2	3	2	4	4	4	4	3	2
237	1	73	1	1	3	4	3	2	1	1	2	1	1	2	1	0	0	0	0	1	0	0	0	1	0	0	1	0	0	0	1	2	0	3	3	3	4	3	3	4	4	3	4	3	4	3	4	3	4
238	1	70	2	1	2	1	1	2	1	1	2	2	2	4	3	0	0	0	0	0	1	0	1	0	0	0	0	0	0	0	2	0	0	2	3	3	0	3	3	3	3	3	3	3	3	3	3	2	3
239	2	69	2	1	1	1	1	1	1	1	2	2	1	3	2	1	0	0	0	0	0	0	0	1	0	1	1	0	1	0	1	3	1	5	3	0	0	1	3	3	3	3	1	3	3	3	3	3	2
240	1	65	2	1	1	3	3	1	2	1	2	3	1	4	2	0	0	0	0	0	0	0	0	0	1	0	0	0	1	0	0	1	1	2	3	3	4	3	4	3	4	2	3	2	3	2	3	3	4
241	2	75	2	1	2	2	3	1	1	1	1	3	2	2	2	1	0	1	0	0	0	1	1	1	0	0	0	1	0	0	4	1	1	6	1	1	2	1	1	1	1	1	2	1	1	1	2	1	1
242	2	62	2	1	1	2	2	1	1	1	3	1	1	4	3	0	0	0	0	0	0	0	0	1	0	0	1	1	0	0	0	2	1	3	4	2	4	2	2	4	1	4	3	3	3	3	3	3	3
243	2	71	1	1	2	1	1	1	1	3	1	1	1	2	2	1	0	0	1	1	0	1	0	1	0	0	0	0	1	0	4	1	1	6	3	2	3	3	3	3	3	3	3	3	3	3	3	3	3
244	1	62	5	1	1	3	2	1	1	1	2	1	3	4	3	0	0	0	0	0	0	1	0	1	0	0	1	0	1	1	1	2	2	5	3	4	1	2	3	2	2	2	3	2	2	2	3	2	2
245	2	71	2	1	3	3	3	1	1	1	2	1	1	5	2	1	0	0	0	0	0	0	0	0	1	0	0	0	0	0	1	1	0	2	4	4	3	4	3	3	3	4	3	4	3	4	4	4	3
246	2	60	2	1	1	1	2	2	1	1	2	2	0	2	2	0	0	0	0	0	0	0	0	0	0	0	0	0	0	0	0	0	0	0	3	3	3	3	3	3	3	2	2	3	3	2	3	3	2
247	1	82	3	1	3	1	1	1	1	1	1	1	3	4	2	1	0	0	0	0	1	0	0	1	0	1	0	0	0	0	2	2	0	4	4	3	2	2	2	2	2	2	1	1	1	1	1	2	1
248	1	68	5	1	1	3	3	2	1	1	3	1	5	3	3	0	0	0	0	0	0	0	0	0	0	1	1	0	1	0	0	2	1	3	4	4	2	4	4	4	4	4	4	4	4	4	4	4	4
249	2	62	1	1	3	4	2	1	1	1	2	3	1	2	2	1	0	0	0	0	0	0	0	1	1	0	0	0	1	0	1	2	1	4	2	3	2	2	3	2	3	2	2	2	3	2	3	2	3
250	2	82	1	2	2	4	2	2	2	1	1	1	1	3	3	0	0	0	0	1	0	0	0	0	0	1	1	0	0	0	1	2	0	3	4	4	0	4	4	4	2	4	1	4	4	4	3	4	4
251	2	81	1	2	3	4	3	1	1	1	3	3	2	1	1	1	0	1	0	0	0	0	0	1	1	0	0	0	1	0	2	2	1	5	3	3	4	2	3	4	3	3	4	3	3	3	3	2	2
252	1	78	5	1	2	1	3	1	1	1	2	2	1	2	2	1	0	0	0	0	0	0	0	1	1	0	0	0	1	0	1	2	1	4	3	3	4	3	3	3	4	3	4	3	4	3	3	2	3
253	1	65	5	1	1	1	3	2	1	1	1	2	2	2	2	1	0	0	0	0	0	0	0	0	0	1	0	0	1	0	1	1	1	3	3	3	2	3	3	3	3	3	3	3	3	2	2	2	2
254	1	72	2	1	2	3	3	3	1	1	2	1	2	5	1	0	0	0	0	0	0	1	1	0	0	0	0	0	0	0	2	0	0	2	3	3	4	3	4	3	3	3	4	3	3	4	3	4	3
255	1	62	2	1	1	1	3	1	2	1	3	1	2	4	1	0	1	0	0	0	0	0	0	1	0	1	0	1	0	0	1	2	1	4	4	2	3	3	1	4	2	4	2	3	3	3	4	3	4
256	1	62	2	1	1	1	3	1	2	1	1	1	2	3	1	0	1	1	0	0	0	0	0	0	1	1	0	0	0	0	2	2	0	4	4	3	2	3	3	2	2	2	3	2	3	2	2	2	1
257	2	68	3	1	1	1	3	1	1	1	3	1	2	5	1	0	0	0	0	0	0	0	0	1	0	0	1	0	0	0	0	2	0	2	4	3	4	3	4	3	4	3	4	3	4	3	3	3	3
258	2	62	2	1	2	3	2	1	1	1	2	3	2	2	2	0	0	0	0	0	0	0	0	1	0	1	0	1	1	0	0	2	2	4	4	3	3	3	3	3	3	2	3	2	3	2	3	2	3
259	1	78	3	1	2	1	3	3	2	1	3	3	2	2	2	1	0	1	0	0	0	1	0	0	0	0	0	0	1	0	3	0	1	4	3	3	1	3	2	3	2	2	3	2	2	3	3	3	2
260	2	80	1	2	3	4	3	1	1	3	1	3	2	1	2	1	1	1	1	1	1	1	1	0	1	1	0	0	0	0	8	2	0	10	1	1	2	1	2	1	1	1	1	1	1	1	1	1	1
261	1	72	2	1	2	3	3	3	1	1	2	1	2	5	1	0	0	0	0	0	0	1	1	0	0	0	0	0	0	0	2	0	0	2	3	3	4	3	4	3	3	3	4	3	3	4	3	4	3
262	1	73	3	1	2	1	1	1	1	1	2	2	1	2	2	1	0	1	1	0	0	0	0	0	0	0	0	0	1	0	3	0	1	4	3	3	0	1	3	3	1	3	3	4	4	4	3	3	4
263	2	74	2	1	2	2	3	1	1	1	1	3	2	2	2	1	0	1	0	0	0	1	1	1	0	0	0	1	0	0	4	1	1	6	1	1	2	1	1	1	1	1	2	1	1	1	2	1	1
264	1	82	2	1	2	1	1	2	1	3	1	1	1	2	4	0	1	1	1	1	0	1	1	1	0	0	0	0	0	0	6	1	0	7	0	1	1	1	2	1	2	2	2	2	2	2	2	1	2
265	2	65	1	1	1	1	3	1	1	2	3	2	2	3	1	0	0	0	0	0	0	0	0	1	1	1	0	0	1	0	0	3	1	4	3	3	4	3	3	4	3	3	3	3	2	2	3	3	3
266	2	69	3	1	3	1	3	1	1	1	2	3	3	2	3	1	0	1	1	0	1	0	0	0	1	0	0	1	0	0	4	1	1	6	3	3	3	2	2	0	2	0	1	3	2	2	3	2	3
267	1	63	3	1	1	4	3	1	1	1	3	2	1	4	2	0	0	0	0	0	0	0	1	0	1	0	0	0	1	0	1	1	1	3	3	2	0	1	3	1	3	1	3	1	2	3	1	3	1
268	2	74	1	1	2	1	2	1	1	3	1	1	1	2	2	0	0	1	1	0	0	1	0	0	0	0	1	0	0	0	3	1	0	4	3	3	3	3	3	2	2	2	2	2	2	2	2	2	2
269	1	65	1	1	2	1	1	1	2	1	1	1	1	3	1	1	0	0	0	0	0	0	0	1	1	1	1	0	0	0	1	4	0	5	3	3	3	3	2	2	2	2	2	2	2	2	2	3	2
270	1	63	1	1	2	1	3	2	1	1	1	3	1	3	1	0	0	0	0	0	0	0	0	0	0	0	0	0	0	0	0	0	0	0	3	3	3	3	3	3	4	3	4	3	3	3	4	3	3
271	2	66	3	1	2	3	2	2	2	3	2	2	2	5	3	0	0	1	0	0	0	0	1	1	0	0	1	0	0	0	2	2	0	4	3	3	2	2	3	2	3	2	3	2	2	2	3	2	2
272	1	69	3	1	1	3	3	1	2	1	3	2	1	3	1	0	0	0	0	0	0	0	0	0	0	0	0	0	1	0	0	0	1	1	4	3	3	2	3	3	3	2	3	2	3	2	3	3	4
273	2	64	1	1	2	1	3	3	1	1	3	1	5	3	1	1	0	0	0	1	0	0	1	0	0	0	1	0	0	0	3	1	0	4	4	3	2	2	3	4	2	2	3	2	3	2	3	2	3
274	2	70	2	2	3	4	2	1	2	1	3	2	2	2	3	0	1	0	0	0	0	0	0	0	0	0	0	0	0	0	1	0	0	1	4	4	3	4	4	4	4	4	4	4	4	3	4	4	4
275	1	80	4	1	3	1	3	3	1	1	3	1	1	3	3	0	0	0	0	0	0	0	0	1	1	1	0	0	0	0	0	3	0	3	4	3	3	4	3	3	2	3	2	3	2	3	2	3	2
276	1	62	3	1	1	1	3	1	1	2	2	3	2	2	2	0	0	1	1	1	0	0	1	1	0	0	0	0	1	0	4	1	1	6	4	3	3	4	4	4	3	3	3	3	4	3	4	3	4
277	1	68	2	1	3	1	2	2	1	1	2	2	2	1	1	1	0	1	0	1	1	1	1	1	1	0	0	0	0	1	6	2	1	9	2	1	2	1	1	1	1	1	2	1	1	1	1	1	1
278	1	72	5	1	1	1	3	1	2	2	3	1	2	3	2	1	0	1	1	0	0	0	1	0	1	0	0	0	0	0	4	1	0	5	4	3	4	3	4	3	3	3	4	3	4	3	4	3	4
279	2	71	2	1	3	3	2	1	1	1	2	2	1	2	3	0	1	1	0	0	0	0	0	1	0	1	0	0	0	0	2	2	0	4	3	3	0	3	3	3	2	3	3	3	3	3	3	2	1
280	2	83	1	2	3	5	3	1	1	1	1	3	1	1	2	1	1	1	0	1	1	0	0	0	0	0	0	1	0	0	5	0	1	6	2	2	3	1	3	1	2	2	1	2	1	2	1	1	2
281	2	72	2	1	2	2	1	1	1	1	2	1	3	2	2	1	0	0	0	0	0	0	0	0	1	0	1	0	0	1	1	2	1	4	2	1	1	2	1	4	1	1	1	1	1	1	1	1	1
282	2	77	1	1	2	1	2	1	1	3	1	1	1	2	2	0	0	0	1	0	0	0	0	1	0	1	0	0	0	1	1	2	1	4	3	2	3	3	3	2	2	2	2	2	2	2	2	2	2
283	2	63	2	2	2	4	2	1	1	1	3	3	2	2	2	1	0	0	0	0	1	0	0	1	0	0	1	0	0	0	2	2	0	4	2	1	1	2	3	2	3	2	2	2	2	2	3	2	2
284	2	63	1	1	1	3	3	1	1	1	3	1	1	4	1	0	0	0	0	0	0	0	0	0	0	0	0	0	0	0	0	0	0	0	3	3	3	3	4	4	3	4	3	2	3	2	3	2	4
285	2	82	1	2	3	4	3	1	1	1	3	3	2	1	1	1	0	1	0	0	0	0	0	1	1	0	0	0	1	0	2	2	1	5	3	3	4	2	3	4	3	3	4	3	3	3	3	2	2
286	2	64	1	1	2	1	3	3	1	1	3	1	5	3	1	1	0	0	0	1	0	0	1	0	0	0	1	0	0	0	3	1	0	4	4	3	2	2	3	4	2	2	3	2	3	2	3	2	3
287	2	63	3	3	1	2	1	3	2	1	1	2	3	2	2	0	0	0	0	1	1	0	0	0	0	1	0	0	0	1	2	1	1	4	2	1	1	1	1	1	1	1	1	1	1	2	1	1	2
288	1	78	3	1	3	3	3	3	1	1	3	1	1	4	2	0	0	0	0	0	0	0	0	1	0	0	0	0	0	0	0	1	0	1	4	3	3	3	3	4	3	3	2	3	3	3	3	3	3
289	1	67	3	1	1	1	1	2	1	1	2	3	1	3	4	0	0	1	1	0	0	0	0	1	0	0	0	0	0	0	2	1	0	3	4	4	0	4	4	4	3	4	3	4	4	4	3	2	4
290	2	66	2	1	1	3	3	1	1	1	3	3	1	2	2	0	0	0	0	0	0	0	0	1	0	0	0	0	1	0	0	1	1	2	4	3	4	4	4	4	3	3	4	4	3	3	3	4	3
291	1	70	2	1	2	1	1	2	1	1	2	2	2	4	3	0	0	0	0	0	1	0	1	0	0	0	0	0	0	0	2	0	0	2	3	3	0	3	3	3	3	3	3	3	3	3	3	2	3
292	2	64	3	3	1	4	3	1	1	1	1	1	1	2	1	1	0	0	0	0	0	0	0	1	1	0	1	0	0	0	1	3	0	4	3	3	3	3	3	3	3	3	3	3	3	3	3	3	2
293	1	79	4	1	3	3	3	2	2	1	3	1	2	3	1	0	0	0	0	0	0	0	0	1	0	0	0	0	1	0	0	1	1	2	3	3	4	3	3	4	3	4	3	4	3	3	4	3	3
294	1	68	2	1	3	1	2	2	1	1	2	2	2	1	1	1	0	1	0	1	1	1	1	1	1	0	0	0	0	1	6	2	1	9	2	1	2	1	1	1	1	1	2	1	1	1	1	1	1
295	2	73	4	2	1	4	3	2	1	2	2	2	1	2	2	0	0	0	0	0	0	0	0	0	0	1	0	0	0	0	0	1	0	1	3	3	2	3	2	3	2	3	2	3	2	3	2	3	2
296	2	74	3	1	3	1	3	1	1	1	2	3	3	2	3	1	0	1	1	0	1	0	0	0	1	0	0	1	0	0	4	1	1	6	3	3	3	2	2	0	2	0	1	3	2	2	3	2	3
297	2	60	3	1	1	2	3	1	1	1	2	1	3	3	4	0	0	0	0	0	1	0	0	0	0	0	1	1	0	0	1	1	1	3	4	2	3	2	4	2	2	3	2	3	2	3	2	3	2
298	2	68	2	1	1	1	2	1	2	1	2	2	7	3	3	0	0	0	0	0	1	0	1	0	1	1	0	0	1	0	2	2	1	5	1	3	1	1	2	1	2	1	3	1	2	1	2	1	0
299	1	66	2	1	2	1	2	1	1	1	3	1	1	5	4	0	0	0	0	0	0	0	0	0	0	0	0	0	1	0	0	0	1	1	3	3	0	3	3	3	3	3	3	3	3	3	2	3	3
300	2	63	3	1	2	4	3	3	1	1	3	3	3	3	1	1	1	1	0	0	0	0	0	1	0	0	0	0	0	1	3	1	1	5	3	2	1	1	1	1	1	1	2	1	1	1	2	1	1
301	1	66	2	2	3	2	3	2	1	1	1	3	1	3	1	0	0	0	0	0	0	0	0	0	1	0	0	1	0	0	0	1	1	2	3	3	3	3	3	3	4	3	4	3	3	3	3	3	3
302	2	73	2	1	2	3	2	1	1	1	2	2	1	2	3	0	1	1	0	0	0	0	0	1	0	1	0	0	0	0	2	2	0	4	3	3	0	3	3	3	2	3	3	3	3	3	2	2	1
[truncated: 49 more columns]
